# Supplementary material for: Caudal-dependent cell positioning directs morphogenesis of the C. elegans ventral epidermis
Source: Dev Biol. 2020 May 1;461(1):31–42. doi: 10.1016/j.ydbio.2020.01.001 (PMC7181193; doi:10.1016/j.ydbio.2020.01.001)
Supplement: Multimedia component 7 [file mmc7.xml]

<?xml version="1.0" encoding="UTF-8" standalone="no"?><data:data><datasets><author>alison.woollard@bioch.ox.ac.uk</author><type>0</type><dataset><value>1</value><reason>Data will be made available on request</reason><comments/></dataset></datasets></data:data>
